# Supplementary material for: Untargeted Lipidomic Reveals Potential Biomarkers in Plasma Samples for the Discrimination of Patients Affected by Parkinson’s Disease
Source: Molecules. 2025 Feb 12;30(4):850. doi: 10.3390/molecules30040850 (PMC11857942; doi:10.3390/molecules30040850)
Supplement: Supplementary file 1 [file molecules-30-00850-s001.zip]

Archive with 1 entries (1 files):
- molecules-3412688-supplementary.pdf
